# Supplementary material for: Health Potential of Clery Strawberries: Enzymatic Inhibition and Anti-Candida Activity Evaluation
Source: Molecules. 2021 Mar 19;26(6):1731. doi: 10.3390/molecules26061731 (PMC8003815; doi:10.3390/molecules26061731)
Supplement: Supplementary file 1 [file molecules-26-01731-s001.zip]

Archive with 1 entries (1 files):
- molecules-1131566-supplementary.pdf
